# Supplementary material for: Elderhood and Healthy Aging from an Indigenous Perspective
Source: Int J Environ Res Public Health. 2025 Jan 18;22(1):123. doi: 10.3390/ijerph22010123 (PMC11765160; doi:10.3390/ijerph22010123)
Supplement: Supplementary file 1 [file ijerph-22-00123-s001.zip]

Archive with 1 entries (1 files):
- ijerph-3297026-supplementary.pdf
